# Supplementary material for: SeedSeg: image-based transgenic seed counting for segregation analysis of T-DNA loci
Source: Plant Methods. 2025 Jun 24;21:87. doi: 10.1186/s13007-025-01406-4 (PMC12186423; doi:10.1186/s13007-025-01406-4)
Supplement: Supplementary file 3 — Supplementary Material 3 [file 13007_2025_1406_MOESM3_ESM.zip]

Archive with 14 entries (13 files):
- additional_markers_and_species_images/
- __MACOSX/._additional_markers_and_species_images
- additional_markers_and_species_images/Crubella_BF.tif
- __MACOSX/additional_markers_and_species_images/._Crubella_BF.tif
- additional_markers_and_species_images/.DS_Store
- __MACOSX/additional_markers_and_species_images/._.DS_Store
- additional_markers_and_species_images/RUBY.jpg
- __MACOSX/additional_markers_and_species_images/._RUBY.jpg
- additional_markers_and_species_images/Crubella_FL.tif
- __MACOSX/additional_markers_and_species_images/._Crubella_FL.tif
- additional_markers_and_species_images/FastGreen_BF.tif
- __MACOSX/additional_markers_and_species_images/._FastGreen_BF.tif
- additional_markers_and_species_images/FastGreen_FL.tif
- __MACOSX/additional_markers_and_species_images/._FastGreen_FL.tif
